# Supplementary material for: Combined Effects of BEIIb and SSIIa Alleles on Amylose Contents, Starch Fine Structures and Physicochemical Properties of Indica Rice
Source: Foods. 2022 Dec 26;12(1):119. doi: 10.3390/foods12010119 (PMC9818509; doi:10.3390/foods12010119)
Supplement: Supplementary file 1 [file foods-12-00119-s001.zip]

Archive with 1 entries (1 files):
- foods-2045256-supplementary.pdf
